# Supplementary material for: Multi-layered molecular profiling informs the diagnosis and targeted therapy of desmoplastic small round cell tumor
Source: Nat Commun. 2026 Apr 9;17:3397. doi: 10.1038/s41467-026-71636-0 (PMC13066396; doi:10.1038/s41467-026-71636-0)
Supplement: Supplementary file 3 — Supplementary Dataset 1 [file 41467_2026_71636_MOESM3_ESM.xlsx]

## Sheet: Supplementary Dataset 1
							TL 1		TL 2		TL 3		TL 4		TL 5		TL 6		TL 7		TL 8		TL 9		TL 10		TL 11		TL 12
PID	CTX [n]	TL [n]	CTX	SX	RT	HIPEC	Modality	Protocol	Modality	Protocol	Modality	Protocol	Modality	Protocol	Modality	Protocol	Modality	Protocol	Modality	Protocol	Modality	Protocol	Modality	Protocol	Modality	Protocol	Modality	Protocol	Modality	Protocol
DSRCT-01	2	3	x	x	-	-	SX	-	CTX	doxorubicin, ifosfamide	CTX	cyclophosphamide, topotecan	-	-	-	-	-	-	-	-	-	-	-	-	-	-	-	-	-	-
DSRCT-02	3	4	x	x	-	-	SX	-	CTX	FOLFOX	CTX	carboplatin, etoposide	CTX	VIDE	-	-	-	-	-	-	-	-	-	-	-	-	-	-	-	-
DSRCT-03	3	3	x	-	-	-	CTX	PEB	CTX	CEVAIE	CTX	trofosfamide	-	-	-	-	-	-	-	-	-	-	-	-	-	-	-	-	-	-
DSRCT-04	1	3	x	x	-	-	SX	-	CTX	VAIA	SX	-	-	-	-	-	-	-	-	-	-	-	-	-	-	-	-	-	-	-
DSRCT-05	2	2	x	-	-	-	CTX	carboplatin, etoposide	CTX	VIDE	-	-	-	-	-	-	-	-	-	-	-	-	-	-	-	-	-	-	-	-
DSRCT-06	4	4	x	-	-	-	CTX	carboplatin, etoposide	CTX	topotecan	PKI	everolimus	CTX	gemcitabine, irinotectan	-	-	-	-	-	-	-	-	-	-	-	-	-	-	-	-
DSRCT-07	2	3	x	x	-	-	SX	-	CTX	VIDE	CTX	irinotecan, temozolomide	-	-	-	-	-	-	-	-	-	-	-	-	-	-	-	-	-	-
DSRCT-08	2	5	x	x	x	-	CTX	VAIA	CTX	doxorubicin, ifosfamide (+ regional hyperthermia)	SX	-	RT	-	SX	-	-	-	-	-	-	-	-	-	-	-	-	-	-	-
DSRCT-09	1	1	x	-	-	-	CTX	carboplatin, paclitaxel	-	-	-	-	-	-	-	-	-	-	-	-	-	-	-	-	-	-	-	-	-	-
DSRCT-10	2	2	x	-	-	-	CTX	carboplatin, paclitaxel	CTX	VIDE	-	-	-	-	-	-	-	-	-	-	-	-	-	-	-	-	-	-	-	-
DSRCT-11	3	5	x	x	x	x	CTX	VIDE	SX	-	HIPEC	cisplatin, doxorubicin	CTX	irinotecan, temozolomide	RT	-	-	-	-	-	-	-	-	-	-	-	-	-	-	-
DSRCT-12	7	8	x	x	-	x	PKI	trametinib, dabrafenib	CTX	doxorubicin, ifosfamide	CTX	VIDE	SX	-	HIPEC	-	CTX	VAI	CTX	trofosfamide	CTX	trabectedin	-	-	-	-	-	-	-	-
DSRCT-13	5	9	x	x	x	-	SX	-	CTX	VIDE	CTX	VAI	CTX	VAC	RT	-	CTX	irinotecan, temozolomide	HD/ASCT	treosulfan, melphalan, ASCT	SX	-	CTX	cyclophosphamide, topotecan	-	-	-	-	-	-
DSRCT-14	5	11	x	x	x	-	SX	-	CTX	VIP	SX	-	SX	-	SX	-	CTX	carboplatin, paclitaxel, gemcitabine	VX	vaccination with dendritic cells	RT	-	RT	-	CTX	cisplatin, etoposide	CTX	bicalutamide	-	-
DSRCT-15	2	2	x	-	-	-	CTX	carboplatin, paclitaxel	CTX	VIDE	-	-	-	-	-	-	-	-	-	-	-	-	-	-	-	-	-	-	-	-
DSRCT-16	5	6	x	x	-	-	CTX	cisplatin, etoposide	CTX	carboplatin, etoposide	SX	-	CTX	VIP-E (carboplatin)	HD/ASCT	-	CTX	VIDE	-	-	-	-	-	-	-	-	-	-	-	-
DSRCT-17	4	5	x	x	-	-	CTX	carboplatin, paclitaxel	CTX	VAI	CTX	trofosfamide, idarubicin	SX	-	CTX	temsirolimus, vinorelbine	-	-	-	-	-	-	-	-	-	-	-	-	-	-
DSRCT-18	3	4	x	x	-	x	CTX	VIDE	SX	-	HIPEC	cisplatin, doxorubicin	CTX	topotecan, cyclophosphamide	-	-	-	-	-	-	-	-	-	-	-	-	-	-	-	-
DSRCT-19	3	5	x	x	-	x	SX	-	CTX	VIDE	SX	-	HIPEC	cisplatin	CTX	VAI	-	-	-	-	-	-	-	-	-	-	-	-	-	-
DSRCT-20	3	3	x	-	-	-	CTX	FOLFIRINOX	CTX	FOLFIRINOX	CTX	FOLFIRINOX	-	-	-	-	-	-	-	-	-	-	-	-	-	-	-	-	-	-
DSRCT-21	5	5	x	-	-	-	CTX	HD-CAV	CTX	ifosfamide, etoposide	ASCT	thiotepa, carboplatin, ASCT	PKI	pazopanib	-	-	-	-	-	-	-	-	-	-	-	-	-	-	-	-
DSRCT-22	1	1	x	-	-	-	CTX	irinotecan, temozolomide	-	-	-	-	-	-	-	-	-	-	-	-	-	-	-	-	-	-	-	-	-	-
DSRCT-23	6	10	x	x	-	x	SX	-	HIPEC	cisplatin, doxorubicin	CTX	VIDE	RHT	-	CTX	ifosfamide, carboplatin, etoposide	CTX	trofosfamide, idarubicin, etoposide	SX	-	SX	-	CTX	cyclophosphamide, vinorelbine	PKI	pazopanib	-	-	-	-
DSRCT-24	2	1	x	-	-	-	CTX	VIDE	-	-	-	-	-	-	-	-	-	-	-	-	-	-	-	-	-	-	-	-	-	-
DSRCT-25	1	1	x	-	-	-	CTX	HD-CAV	-	-	-	-	-	-	-	-	-	-	-	-	-	-	-	-	-	-	-	-	-	-
DSRCT-26	7	10	x	x	x	-	CTX	VIDE	SX	-	RT	-	CTX	VIDE	CTX	VAC	CTX	dactinomycin, cyclophosphamide	HD/ASCT	treosulfan, melphalan, ASCT	SX	-	CTX	gemcitabine, docetaxel	CTX	irinotecan, temozolomide	-	-	-	-
DSRCT-27	7	12	x	x	x	-	CTX	VIDE	SX	-	RCHT	-	RT	-	SX	-	SX	-	SX	-	PKI	pazopanib	CTX	trabectedin	CTX	trabectedin	CTX	trofosfamide	CTX	doxorubicin
DSRCT-28	10	10	x	-	-	-	CTX	cisplatin, 5-fluorouracil, doxetaxel	CTX	capecitabine	ICI	nivolumab	CTX	doxorubicin	CTX	nab-paclitaxel, carboplatin	ICI	nivolumab, ipilimumab	PKI	palbociclib (+ letrozol)	CTX	gemcitabine	CTX	capecitabine	CTX	paclitaxel	-	-	-	-
DSRCT-29	1	1	x	-	-	-	CTX	VIDE	-	-	-	-	-	-	-		-	-	-	-	-	-	-	-	-	-	-	-	-	-
DSRCT-30	5	6	x	x	-	-	CTX	VAIA	CTX	VIDE	CTX	trabectedin	SX	-	CTX	cyclophosphamide, topotecan	CTX	irinotecan, temozolomide	-	-	-	-	-	-	-	-	-	-	-	-
A: before first MTB
Abbreviations
ASCT, autologous stem cell transplantion
CEVAIE, carboplatin, epirubicin, vincristine, ifosfamide, actinomycin D, etoposide
CTX, chemotherapy
FOLFIRINOX, 5-fluorouracil, folinic acid, irinotecan, oxaliplatin
FOLFOX, 5-fluorouracil, folinic acid, oxaliplatin
HD-CAV, high-dose cyclophosphamide, adriamycin, vincristine
HIPEC, hyperthermic intraperitoneal chemotherapy
ICI, immune checkpoint inhibition
MTB, molecular tumor board
PEB, cisplatin, etoposide, bleomycin
PID, patient identifier
PKI, protein kinase inhibition
RCHT, radiochemotherapy
RHT, regional hyperthermia
RT, radiotherapy
SX, surgery
TL, treatment line
VAC, vincristine, dactinomycin, cyclophosphamide
VAI, vincristine, dactinomycin, ifosfamide
VAIA, vincristine, actinomycin D, ifosfamide, doxorubicin
VIDE, vincristine, ifosfamide, doxorubicin, etoposide
VIP, etoposide, ifosfamide, cisplatin/carboplatin
VX, vaccination
