# Supplementary material for: Multi-layered molecular profiling informs the diagnosis and targeted therapy of desmoplastic small round cell tumor
Source: Nat Commun. 2026 Apr 9;17:3397. doi: 10.1038/s41467-026-71636-0 (PMC13066396; doi:10.1038/s41467-026-71636-0)
Supplement: Supplementary file 4 — Supplementary Dataset 2 [file 41467_2026_71636_MOESM4_ESM.xlsx]

## Sheet: Supplementary Dataset 2
		First Recommendation													Second Recommendation												Third Recommendation													Fourth Recommendation
PID	MTB [n]	Basket	Class 1	Drug 1	Drug 2	Drug 3	BM 1	BM 2	BM 3	BM 4	BM 5	LoE	Reference(s) [PMID]	BM Type	Basket	Class 1	Drug 1	Drug 2	Drug 3	BM 1	BM 2	BM 3	BM 4	LoE	References [PMID]	BM Type	Basket	Class 1	Drug 1	Drug 2	Drug 3	Drug 4	BM 1	BM 2	BM 3	BM 4	LoE	References [PMID]	BM Type	Basket	Class 1	Drug 1	Drug 2	Drug 3	BM 1	BM 2	BM 3	BM 4	LoE
DSRCT-01	1	TK	MKI	pazopanib	-	-	FLT1	-	-	-	-	m4	22595799	SNV	TK	MKI	dasatinib	-	-	EPHA3	-	-	-	m4	22637570, 17086175, 24184862	SNV	-	-	-	-	-	-	-	-	-	-	-	-	-	-	-	-	-	-	-	-	-	-	-
DSRCT-02	1	-	-	-	-	-	-	-	-	-	-	-	-	-	-	-	-	-	-	-	-	-	-	-	-	-	-	-	-	-	-	-	-	-	-	-	-	-	-	-	-	-	-	-	-	-	-	-	-
DSRCT-03	1	TK	MET inhibitor	crizotinib	-	-	-	-	-	-	-	m2C	28950372	EXP	TK	-	pazopanib	ponatinib	lenvatinib	FLT4	PDGFA	FGFR4	-	m4	29247039, 24124571, 25089183, 17288876	EXP	DDR	PARP inhibitor	-	-	-	-	PALB2, ERCC4, and BRCA1 deletion	-	-	-	m3	-	iBM	IT	ICI	pembrolizumab	-	-	PD-1	-	-	-	m4
DSRCT-04	1	OTH	-	EWING 2008	-	-	-	-	-	-	-	-	-	FUS	-	-	-	-	-	-	-	-	-	-	-	-	-	-	-	-	-	-	-	-	-	-	-	-	-	-	-	-	-	-	-	-	-	-	-
DSRCT-05	1	OTH	-	EWING 2008	-	-	-	-	-	-	-	-	-	FUS	-	-	-	-	-	-	-	-	-	-	-	-	-	-	-	-	-	-	-	-	-	-	-	-	-	-	-	-	-	-	-	-	-	-	-
DSRCT-06	1	-	-	CTX	-	-	-	-	-	-	-	-	-	-	-	-	-	-	-	-	-	-	-	-	-	-	-	-	-	-	-	-	-	-	-	-	-	-	-	-	-	-	-	-	-	-	-	-	-
DSRCT-07	1	TK	ERBB inhibitor	lapatinib	pertuzumab	-	ERBB2	NRG1	-	-	-	m3	21840482	EXP	-	-	-	-	-	-	-	-	-	-	-	-	-	-	-	-	-	-	-	-	-	-	-	-	-	-	-	-	-	-	-	-	-	-	-
DSRCT-07	2	TK	MKI	imatinib	-	-	PDGFRB	-	-	-	-	m1C	28589771	CNV	PAM	mTOR inhibitor	AKT inhibitor	-	-	RICTOR	-	-	-	m4	29785028	CNV	DDR	PARP inhibitor	-	-	-	-	ERCC1	-	-	-	m4	23934192	CNV (DEL)	-	-	-	-	-	-	-	-	-	-
DSRCT-08	1	-	-	-	-	-	-	-	-	-	-	-	-	-	-	-	-	-	-	-	-	-	-	-	-	-	-	-	-	-	-	-	-	-	-	-	-	-	-	-	-	-	-	-	-	-	-	-	-
DSRCT-09	1	PAM	mTOR inhibitor	everolimus	-	-	mTOR	-	-	-	-	m2A	24625776, 33727259	SNV	OTH	-	VIDE	-	-	EWSR1	WT1	-	-	-	-	FUS	-	-	-	-	-	-	-	-	-	-	-	-	-	-	-	-	-	-	-	-	-	-	-
DSRCT-10	1	TK	MKI	crizotinib	ponatinib	infigratinib	NTRK3	FGFR4	-	-	-	m3	33229458, 33753552	EXP	-	-	-	-	-	-	-	-	-	-	-	-	-	-	-	-	-	-	-	-	-	-	-	-	-	-	-	-	-	-	-	-	-	-	-
DSRCT-10	1	TK	MKI	pazopanib	sunitinib	ponatinib	KDR	FGFR4	-	-	-	m3	26298629, 33753552, 25293805	EXP	TK	ALK inhibitor	crizotinib	-	-	ALK	-	-	-	m3	23468990	EXP	-	-	-	-	-	-	-	-	-	-	-	-	-	-	-	-	-	-	-	-	-	-	-
DSRCT-10	2	THER	theranostics	SSTR3-directed PRRT	-	-	SSTR3	SSTR5	-	-	-	m3	22241825, 24743588	EXP	TK	MKI	ponatinib	-	-	FGFR4	-	-		m3	22238366	EXP	DDR	PARP inhibitor + CTX	-	-	-	-	mutational signature SBS3	-	-	-	m4	30967556, 28399901, 30217671	iBM	-	-	-	-	-	-	-	-	-	-
DSRCT-11	1	TK	ERBB inhibitor	afatinib	-	-	-	-	-	-	-	m2B	26596672, 27923043, 30825613, 30685684	EXP	TK	MKI	sorafenib	-	-	KDR	RAF1	-	-	m3	15466206, 28491276	EXP	-	-	-	-	-	-	-	-	-	-	-	-	-	-	-	-	-	-	-	-	-	-	-
DSRCT-12	1	TK	MKI	pazopanib	sunitinib	-	KDR	FGFR4	-	-	-	m3	26298629, 33753552, 25293805	EXP	TK	MKI	ponatinib	-	-	FGFR4	-	-	-	m3	22238366	EXP	TK	ALK inhibitor	crizotinib	entrectinib	-	-	NTRK3	-	-	-	m3	28183697, 26563356	EXP	-	-	-	-	-	-	-	-	-	-
DSRCT-13	1	TK	MKI	pazopanib	-	-	KDR	PDGFA	-	-	-	m3	22595799, 24184862	EXP	DDR	PARP inhibitor + CTX	-	-	-	mutational signature SBS3	-	-	-	m3	23945592	iBM	-	-	-	-	-	-	-	-	-	-	-	-	-	-	-	-	-	-	-	-	-	-	-
DSRCT-13	2	TK	MKI	cabozantinib	-	-	MET	-	-	-	-	m4	23335077	CNV	DDR	PARP inhibitor + CTX	-	-	-	mutational signature SBS3	-	-	-	m2C	32279088, 30967556, 23945592	iBM	-	-	-	-	-	-	-	-	-	-	-	-	-	-	-	-	-	-	-	-	-	-	-
DSRCT-13	3	TK	MKI	cabozantinib	ponatinib	lenvatinib	KDR	FGFR4	MERTK	FLT4	-	m3	33356674, 32078813, 22238366	EXP	DDR	PARP inhibitor + CTX	olaparib + trabectedin	-	-	mutational signature SBS3; SNV in CDK12	-	-	-	m2C	32279088, 30967556, 23945592	iBM	IT	CAR T cells	CLDN6-directed CAR T cells		-	-	CLDN6	-	-	-	m3	37872225, 31896660	EXP	-	-	-	-	-	-	-	-	-	-
DSRCT-14	1	DDR	PARP inhibitor + CTX	olaparib + trabectedin	-	-	mutational signature SBS8, high SLFN11 expression	-	-	-	-	m4	27447864, 270167230, 26510020, 28969705, 26056084	iBM	TK	MKI	ponatinib	-	-	KDR	FGFR4	-	-	m3	22238366	EXP	-	-	-	-	-	-	-	-	-	-	-	-	-	-	-	-	-	-	-	-	-	-	-
DSRCT-15	1	OTH	androgen blockade	leuprorelin	bicalutamide	-	AR	ESR1	-	-	-	m2C	16896931, 29211833	EXP	TK	MKI	FGFR inhibitor	-	-	FGFR4	FGFR2	VEGFA	-	m3	22238366	EXP	TK	MKI	-	-	-	-	FGFR4	FGFR2	VEGFA	-	m3	23292310	EXP	PAM	mTOR inhibitor	temsirolimus	-	-	PTEN	-	-	-	m2C
DSRCT-16	1	OTH	androgen blockade	-	-	-	AR	ESR1	-	-	-	m2C	16896931, 29211833	EXP	TK	MKI	bevacicumab	-	-	KDR	FGFR4	-	-	m3	24707256, 23292310	EXP	TK	MKI	ponatinib	sunitinib	pazopanib	regorafenib	KDR	FGFR4	-	-	m3	23292310, 29212731, 22238366	EXP	IT	ICI	-	-	-	PD-L1	PD-1	CTLA4	LAG3	m2B
DSRCT-17	1	DDR	PARP inhibitor + CTX	olaparib + trabectedin	-	-	mutational signatures SBS3, SBS8; PARP1 and PARP2 amplification; ATM and PALB2 deletion	-	-	-	-	m2C	32279088, 30967556, 23945592	iBM	IT	CLDN18.2-directed antibody	zolbetuximab	-	-	CLDN18.2	-	-	-	m3	28494772	EXP	DDR	PARP inhibitor	-	-	-	-	mutational signatures SBS3, SBS8; PARP1 and PARP2 amplification; ATM and PALB2 deletion	-	-	-	m2C	32279088, 30967556, 23945592	iBM	TK	MKI	NTRK inhibitor	MERTK inhibitor	-	NTRK3	MERTK	-	-	m3
DSRCT-18	1	TK	MKI	VEGF inhibitor	-	-	KDR	-	-	-	-	m2C	25639617, 27160228	EXP	TK	ERBB inhibitor	-	-	-	ERBB2	-	-	-	m2A	31825192, 32469182, 34256143, 37797773	EXP	PAM	mTOR inhibitor	-	-	-	-	PTEN	-	-	-	m3	26859683, 24335962, 24827133, 29527009, 28330462, 24622468, 27501793, 15782132, 16896931	CNV (DEL)	RME	RAF inhibitor	-	-	-	-	-	RAF1	-	m4
DSRCT-19	1	TK	MKI	MKI	-	-	KDR	-	-	-	-	m2C	25639617, 27160228	EXP	TK	ERBB inhibitor	-	-	-	ERBB2	-	-	-	m2A	31825192, 32469182, 34256143, 37797773	EXP	IT	ICI	-	-	-	-	mutational signature SBS2	-	-	-	m2C	29695832	iBM	CC	CDK4/6 inhibitor	-	-	-	CCND1	-	-	-	m2C
DSRCT-20	1	THER	theranostics	SSTR3-directed PRRT	-	-	SSTR3	-	-	-	-	m3	22241825, 24743588	EXP	TK	MKI	ponatinib	-	-	KDR	FYN	PDGFRB	-	m3	23292310; 29212731	EXP	TK	MKI	FGFR4 inhibitor	PI3K-i	-	-	FGFR4	AKT2	AKT4	-	m3	22238366	EXP	TK	NTRK inhibitor	crizotinib	-	-	NTRK3	-	-	-	m3
DSRCT-21	1	TK	MKI	pazopanib	apatinib	-	KDR	NTRK3	FLT4	PDGFA	LCK	m1C	29587657	EXP	DDR	PARP inhibitor + CTX	olaparib + trabectedin	-	-	mutational signature SBS3; FANCA, BAP1, WDR48, and TOP2B deletion; high SLFN11 expression	-	-	-	m2C	32279088, 30967556, 23945592	iBM	IT	CLDN18.2-directed antibody	zolbetuximab	-	-	-	CLDN18.2	-	-	-	m3	28494772	EXP	OTH	BET inhibitor	-	-	-	ASCL1	-	-	-	m3
DSRCT-22	1	TK	MKI	ponatinib	-	-	KDR	PDGFA	-	-	-	m1C	23292310	EXP	THER	theranostics	SSTR3-directed PRRT	-	-	SSTR3	-	-	-	m3	22241825, 24743588	EXP	TK	MKI	FGFR4 inhibitor	PI3K-i	-	-	FGFR4	-	-	-	m3	22238366	EXP	TK	NTRK inhibitor	crizotinib	larotrectinib	-	NTRK3	-	-	-	m3
DSRCT-23	1	THER	theranostics	SSTR3-directed PRRT	-	-	SSTR3	-	-	-	-	m3	22241825, 24743588	EXP	TK	MKI	FGFR inhibitor	-	-	FGFR4	-	-	-	m3	22238366	EXP	IT	CAR T cells	CLDN6-directed CAR T cells	-	-	-	CLDN6	-	-	-	m3	37872225, 31896660	EXP	OTH	BET inhibitor	-	-	-	ASCL1	-	-	-	m3
DSRCT-24	1	TK	MKI	sunitinib	-	-	KDR	PDGFA	-	-	-	m3	26298629, 33753552, 25293805	EXP	THER	theranostics	SSTR3-directed PRRT	-	-	SSTR3	-	-	-	m3	22241825, 24743588	EXP	-	-	-	-	-	-	-	-	-	-	-	-	-	-	-	-	-	-	-	-	-	-	-
DSRCT-24	2	THER	theranostics	SSTR3-directed PRRT	-	-	-	SSTR3	-	-	-	m3	22241825, 24743588	EXP	IT	CAR T cells	CLDN6-directed CAR T cells	-	-	CLDN6	-	-	-	m3	37872225, 31896660	EXP	TK	MKI	pazopanib	-	-	-	FLT4	PDGFA	-	-	m3	9354795, 29212731, 25089183	EXP	TK	MKI	rogaratinib	ponatinib	erdafitinib	FGFR4	-	-	-	m3
DSRCT-25	1	TK	MKI	pazopanib	-	-	NTRK3	PDGFA	-	-	-	m3	24184862, 28854049, 29347478	EXP	THER	theranostics	SSTR3-directed PRRT	-	-	SSTR3	-	-	-	m3	22241825, 24743588	EXP	PAM	mTOR inhibitor	-	-	-	-	PTEN	-	-	-	m3	26859683, 24335962, 24827133, 29527009, 28330462, 24622468, 27501793, 15782132, 16896931	CNV (DEL)	IT	CAR T cells	CLDN6-directed CAR T cells	-	-	CLDN6	-	-	-	m3
DSRCT-26	1	DDR	PARP inhibitor + CTX	olaparib + trabectedin	-	-	mutational signature SBS3	-	-	-	-	m2C	32279088, 30967556, 23945592	iBM	-	-	-	-	-	-	-	-	-	-	-	-	-	-	-	-	-	-	-	-	-	-	-	-	-	-	-	-	-	-	-	-	-	-	-
DSRCT-27	1	TK	ERBB inhibitor	neratinib	afatinib	-	ERBB2	ERBB4	NRG2	-	-	m2B	26596672, 27923043, 30825613, 30685684	EXP	TK	MKI	ponatinib	lenvatinib	rogaratinib	FGFR4	FLT4	PDGFA	MERTK	m3	32703985, 22238366	EXP	DDR	PARP inhibitor + CTX	olaparib + trabectedin	-	-	-	mutational signatures SBS3, SBS8; high SLFN11 expression	-	-	-	m2B	27016230, 30967556, 28969705	iBM	THER	theranostics	SSTR3-directed PRRT	-	-	SSTR3	-	-	-	m3
DSRCT-28	1	TK	MKI	pazopanib	-	-	KDR	FGFR4	PDGFA	MERTK	-	m3	32703985, 29212731, 23292310, 22595799, PMID 22238366	EXP	IT	CAR T cells	CLDN6-directed CAR T cells	-	-	CLDN6	-	-	-	m3	37872225, 31896660	EXP	THER	theranostics	SSTR3-directed PRRT	-	-	-	SSTR3	-	-	-	m3	22241825, 24743588	EXP	ADC	ERBB inhibitor	T-DXd	-	-	ERBB2	-	-	-	m2A
DSRCT-29	1	IT	CAR T cells	CLDN6-directed CAR T cells	-	-	CLDN6	-	-	-	-	m3	37872225, 31896660	EXP	TK	MKI	pazopanib	cabozantinib	-	KDR	FGFR4	FYN	AXL	m3	32703985, 23292310, 29212731, 34716194	EXP	PAM	mTOR inhibitor	everolimus	-	-	-	mTOR	-	-	-	m4	27501793, 27295141	EXP	OTH	androgen blockade	-	-	-	AR	-	-	-	m2C
DSRCT-30	1	ADC	ERBB inhibitor	T-DXd	-	-	ERBB2	-	-	-	-	m2A	31825192, 32469182, 34256143, 37797773	EXP	TK	ERBB inhibitor	trastuzumab	-	-	ERBB2		-	-	m2A	31825192, 32469182, 34256143, 37797773	EXP	THER	theranostics	VMAT2-directed PRRT	-	-	-	VMAT2	-	-	-	m4	26988086	EXP	THER	theranostics	SSTR3-directed PRRT	-	-	SSTR3	-	-	-	m3
Abbreviations
ADC, antibody-drug conjugate
AMP, amplification
AR, androgen receptor
BM, biomarker
CAR, chimeric antigen receptor
CC, cell cycle
CNV, copy number variation
CTX, chemotherapy
DDR, DNA damage repair
DEL, deletion
EXP, expression
FUS, fusion
iBM, integrated biomarker
INS, insertion
IT, immunotherapy
LoE, level of evidence
MKI, multi-kinase inhibitor
MTB, molecular tumor board
OTH, other
PAM, PI3K-AKT-mTOR
PID, patient identifier
PMID, PubMed Identifier
PRRT, peptide receptor radionuclide therapy
RME, RAF-MEK-ERK
SBS, single-base substitution
SNV, single-nucleotide variation
T-DXd, trastuzumab deruxtecan
THER, theranostics
TK, tyrosine kinase
[truncated: 26 more columns]
