# Supplementary material for: Multi-layered molecular profiling informs the diagnosis and targeted therapy of desmoplastic small round cell tumor
Source: Nat Commun. 2026 Apr 9;17:3397. doi: 10.1038/s41467-026-71636-0 (PMC13066396; doi:10.1038/s41467-026-71636-0)
Supplement: Supplementary file 7 — Source Data [file 41467_2026_71636_MOESM7_ESM.xlsx]

## Sheet: Figure 3a
Figure 3a	Small-molecule inhibitors recommended by the MTB based on target overexpression
	Target (n)
Inhibitor	ALK	AXL	ERBB2	ERBB4	FGFR2	FGFR4	FLT4	FYN	KDR	LCK	MERTK	NRG1	NRG2	NTRK3	PDGFA	PDGFRB	RAF1	VEGFA
Rivoceranib							1		1	1				1	1
Cabozantinib		1				2	1	1	2		1
Sorafenib									1								1
Sunitinib					1	4			6						1			1
Lenvatinib						3	3		1		1				2
Pazopanib		1				6	3	1	9		1			2	5			1
Ponatinib						11	3	1	6		1			1	3	1
Regorafenib						3			3
Erdafitinib						1
Infigratinib						1								1
Rogaratinib					1	6	1				1				1			1
Crizotinib	1					1					1			6
Entrectinib														1
Larotrectinib														1
Afatinib			1	1								1	1
Neratinib			1	1									1
Lapatinib			1									1

## Sheet: Figure 3b
Figure 3b	SSTR3, SSTR5, CLDN6, and ERBB2 mRNA expression in DSRCT compared to other sarcomas enrolled in MASTER
		Gene [TPM]
Patient	Diagnosis	SSTR3	SSTR5	CLDN6	ERBB2
MASTER-6	Bone	0.40597837	0.1467689	0.34409248	62.0234004
MASTER-18	Bone	0.65981134	0.02262388	0.07072075	18.85086
MASTER-28	Bone	0.01670767	0.13892327	0.45597828	15.0034947
MASTER-34	Bone	0.12598164	0.21998119	0.27833322	66.2513309
MASTER-44	Bone	0.10502883	4.74497423	0.2729904	6.53917498
MASTER-51	Bone	0.0193075	6.8069234	0.25091977	43.8251979
MASTER-57	Bone	0.02314153	24.7452636	0	52.0515662
MASTER-69	Bone	0.01274377	0.02119273	0.67903267	33.4080653
MASTER-95	Bone	0	0.27422452	0.0793711	35.0889953
MASTER-103	Bone	0.02524637	0.60877379	0	17.214889
MASTER-111	Bone	0.21794695	0.06040717	0.33045052	5.73484211
MASTER-112	Bone	0.11273933	0	0.24419291	23.3206526
MASTER-114	Bone	0.1273762	0.0211825	0.01655378	3.65381232
MASTER-116	Bone	0.0673681	1.09791664	0.54281877	41.372513
MASTER-139	Bone	0.01910697	0.07943665	0.14898826	28.7139269
MASTER-141	Bone	0.02723761	0	0.10619378	75.3016018
MASTER-146	Bone	0	0	0.10706678	6.11851055
MASTER-149	Bone	0	0.06924423	2.66958606	46.0135657
MASTER-164	Bone	0.01709611	0.02843062	0.39992516	20.1103685
MASTER-168	Bone	0.1218285	0.34994421	0.17272147	29.1311889
MASTER-175	Bone	0.01315013	0.41550145	0.44433668	32.6822903
MASTER-181	Bone	0.03577796	0.19039457	0.07439512	103.886446
MASTER-187	Bone	0	0.05034461	0.05245798	30.3256485
MASTER-191	Bone	0	0	0.38991363	32.1696812
MASTER-195	Bone	0.01664183	1.28689503	1.31928882	20.5161679
MASTER-204	Bone	0.0436743	2.07721278	0.13622163	26.2764166
MASTER-212	Bone	0.19965529	0.04918878	0.44206258	21.2246314
MASTER-218	Bone	0.08433165	0.94162806	0.93940455	43.7173809
MASTER-219	Bone	0.26910618	0.0235537	0.12884779	19.5170633
MASTER-223	Bone	0.15087421	0.07720059	0.63347546	19.6291083
MASTER-225	Bone	0.02654754	0	0.11500373	41.0562889
MASTER-228	Bone	0	0	0	24.5430464
MASTER-258	Bone	0	0.31577488	0.0897356	32.9306602
MASTER-259	Bone	0.09781344	0.22366097	0.22245667	30.7941742
MASTER-284	Bone	4.04442698	2.46802219	5.65364928	17.3054109
MASTER-285	Bone	0.00757719	0.13860841	0.01969458	7.27386331
MASTER-289	Bone	0	0	0.21961811	18.6474321
MASTER-293	Bone	0	0	0.05738252	7.34480881
MASTER-294	Bone	0.03581755	0.07941885	0.15516132	34.8046454
MASTER-298	Bone	0.02130322	1.6650683	0.01845707	35.8255687
MASTER-301	Bone	0.16382886	0.10897814	0.12774694	22.5574289
MASTER-313	Bone	0.1648384	0.66573018	0.06120673	64.6716284
MASTER-318	Bone	0.44526807	0	0.05884772	33.2494284
MASTER-319	Bone	0.01481728	7.0103528	0.7124907	70.0499654
MASTER-328	Bone	0.04509233	0.0149976	0.07032225	2.55931854
MASTER-333	Bone	0	0	0	4.65350819
MASTER-334	Bone	0.00617519	0	0.11235372	36.5929225
MASTER-341	Bone	0.00848232	0	0.06614163	13.2431411
MASTER-347	Bone	0.00894965	0.44649493	0.09304759	36.0352424
MASTER-348	Bone	0.01221406	0.24374193	1.44447578	12.8805129
MASTER-353	Bone	0	0	0.02106853	2.82924404
MASTER-354	Bone	0.06864327	0.57076447	0.13381292	8.8030894
MASTER-356	Bone	0.0476717	59.2111002	0.233519	26.2879117
MASTER-358	Bone	0.11191097	0.02938524	0.1530939	34.1706496
MASTER-364	Bone	0.24784266	0.05684955	0.06664049	11.8197106
MASTER-370	Bone	0.01197034	0.05971957	0.49781189	34.8404236
MASTER-375	Bone	0.04062626	0	0.04223823	16.9059079
MASTER-377	Bone	0.33148863	0.23967889	0.8990646	28.1319667
MASTER-380	Bone	0	7.54276665	0.18137072	21.8881787
MASTER-391	Bone	0.06253464	0.56330261	1.04296325	27.44817
MASTER-393	Bone	0.07412001	0.60603155	1.04353362	61.9937073
MASTER-398	Bone	0.30020533	0.01957795	0.55079448	46.4742541
MASTER-399	Bone	0.12660038	3.34941791	3.20084717	55.166411
MASTER-408	Bone	0.03000579	0.07484889	0.27296818	47.0769143
MASTER-409	Bone	0.00727202	9.4085681	0.43473203	48.0861266
MASTER-416	Bone	0.02208921	2.13057641	0.21051857	21.4177779
MASTER-427	Bone	1.22848469	0.02918507	0.13684591	12.4048609
MASTER-431	Bone	0	0	0.19199235	29.693207
MASTER-435	Bone	0	0.06441615	0.1510205	7.18415798
MASTER-437	Bone	0	0.01883826	0.17666151	21.719221
MASTER-439	Bone	0.35574692	0.0171479	0.08040483	25.4016098
MASTER-443	Bone	0	0.71501466	0.05587722	22.0118799
MASTER-449	Bone	0	0	0	16.2979999
MASTER-459	Bone	0.02363317	0.09170389	0.18428166	5.51652854
MASTER-461	Bone	0	0	0.38567449	13.2962121
MASTER-470	Bone	0.03302174	0.03922482	0.51497968	60.7243011
MASTER-481	Bone	0.13571235	0.45137589	0.15873429	17.8064707
MASTER-490	Bone	0.02485647	2.24592279	0.06460682	14.5904594
MASTER-499	Bone	0	0.62717922	0.25673491	66.1251876
MASTER-521	Bone	0.18932573	12.0953462	0.67662991	47.2746282
MASTER-533	Bone	0.00794304	0.23776514	0.88775681	44.3833415
MASTER-544	Bone	0.14077952	0	0.04878846	46.1063736
MASTER-560	Bone	0.19785669	3.65525973	0.57504525	60.2877565
MASTER-567	Bone	0.06303338	0.44864551	0.03604393	6.09462457
MASTER-572	Bone	0.00709015	42.2819027	0.0737147	4.20426978
MASTER-573	Bone	1.34007725	0.25756899	0.17503126	27.4740632
MASTER-577	Bone	0	0.04784499	0.29912058	20.1313516
MASTER-581	Bone	0.01675795	0	0.10889295	12.7662107
MASTER-590	Bone	0.05078728	0.06334396	0.34101561	7.2415874
MASTER-605	Bone	0.18112622	0.02868673	0.11209104	37.5272347
MASTER-613	Bone	0.06156172	0.03412546	0.18667941	11.0627789
MASTER-623	Bone	0.05800094	0	0.25125959	60.9794595
MASTER-627	Bone	0	0.056615	0.17697479	13.0233325
MASTER-628	Bone	0.00199697	0.00664189	0.0415242	20.1367197
MASTER-637	Bone	0.15085569	0.27268601	1.22745398	55.0416395
MASTER-644	Bone	0	0	0.17745815	0.32890195
MASTER-645	Bone	0.08859861	0	0.19485658	38.2100858
MASTER-670	Bone	0.02182106	0	0.14179298	39.3244222
MASTER-672	Bone	0.21470844	0	0.18055177	8.78902617
MASTER-682	Bone	0	0.1249926	0.02790848	8.29492614
MASTER-688	Bone	0.03347296	0.00927752	0.47851516	33.4767683
MASTER-692	Bone	0.2846481	0.66496684	0.73985589	21.8658477
MASTER-694	Bone	0.28310261	0.71193557	0.07178916	21.3703567
MASTER-698	Bone	0.14488466	0	0.20921303	27.678773
MASTER-700	Bone	0.05147341	0	0.13378942	16.3883025
MASTER-701	Bone	0.00994301	0.04133776	0	18.2277815
MASTER-703	Bone	0.08259995	0	0	82.7364975
MASTER-709	Bone	0.12155933	0	0.38616891	46.3625899
MASTER-710	Bone	0.02082113	0	0	22.2171007
MASTER-711	Bone	0.00749897	0.37412081	0.19491285	36.0267358
MASTER-716	Bone	0.03336248	0.360629	0.08671559	33.9117428
MASTER-719	Bone	0.14072205	0.49311148	0.22207103	28.0627976
MASTER-732	Bone	0.0135512	0.054729	0.08050789	43.0185002
MASTER-733	Bone	0.02823509	0	0.64214938	57.1463871
MASTER-739	Bone	0.0059396	0.02963242	0.16981986	29.6848851
MASTER-741	Bone	0	2.9893392	0	8.92903028
MASTER-743	Bone	0	0.01993294	0.26481357	18.4485677
MASTER-748	Bone	0.08801894	0	0.04159607	35.9575269
MASTER-749	Bone	0.02586388	0.01323425	0.18616224	30.4144126
MASTER-756	Bone	0.0509336	0	0.02647727	1.04689325
MASTER-758	Bone	0.0775372	0.05526145	0.60460286	38.7398572
MASTER-763	Bone	0.05398473	0	0.12027158	23.740132
DSRCT-03	DSRCT	55.4358776	1.72950317	8.92041734	41.9477497
DSRCT-04	DSRCT	93.1731657	1.52343278	0.39684592	72.3480752
DSRCT-05	DSRCT	35.4838671	7.1512876	3.78359585	114.101422
DSRCT-06	DSRCT	94.5828569	25.4071993	4.1950706	57.4731061
DSRCT-07	DSRCT	71.1097744	11.228169	0.16026722	191.226358
DSRCT-08	DSRCT	31.2738579	1.2733926	0.18331442	30.9619196
DSRCT-09	DSRCT	163.70224	4.94937172	175.68513	154.570013
DSRCT-10	DSRCT	84.3243743	35.2605752	76.8292568	198.476834
DSRCT-11	DSRCT	251.280333	19.8320418	53.5654826	133.714877
DSRCT-12	DSRCT	29.1056302	3.74281824	1.96954237	88.4778704
DSRCT-14	DSRCT	56.2071856	3.63759611	0.06912393	47.1112655
DSRCT-15	DSRCT	104.958644	4.53451681	0.47046324	61.2417127
DSRCT-16	DSRCT	94.4822673	3.68616607	9.46269348	40.694855
DSRCT-17	DSRCT	224.979989	42.564974	0.42848323	132.699588
DSRCT-18	DSRCT	207.629236	1.25505458	524.673867	311.865689
DSRCT-19	DSRCT	268.040397	4.71120897	437.335415	185.53478
DSRCT-20	DSRCT	318.90367	6.63227684	66.4244374	79.8636933
DSRCT-21	DSRCT	55.1093487	8.85499522	6.87247327	40.2578925
DSRCT-22	DSRCT	140.030982	14.3356522	2.82555488	128.118894
DSRCT-23	DSRCT	48.7554532	21.7724804	20.3026545	82.2069765
DSRCT-24	DSRCT	120.570165	2.41119962	72.818427	138.606457
DSRCT-25	DSRCT	80.5089446	60.5056328	186.074929	193.345264
DSRCT-27	DSRCT	42.6935722	6.22427	0.58626471	218.092078
DSRCT-28	DSRCT	51.9173418	36.9962174	419.450563	149.359179
DSRCT-29	DSRCT	325.106478	0	90.3675999	107.763845
DSRCT-30	DSRCT	65.9220328	5.02802893	0	218.261775
MASTER-1	ES/PNET	0.10951938	0.18212936	0.17791389	15.2043163
MASTER-10	ES/PNET	0.00910744	0.01514555	0.26039201	23.8194961
MASTER-24	ES/PNET	0.06461318	0.30444426	0.44784602	25.2832179
MASTER-31	ES/PNET	0	0.06273444	0.01634198	18.4951484
MASTER-33	ES/PNET	0	0	0.13724222	17.9327681
MASTER-40	ES/PNET	0.09507878	0.83574978	0.28243233	14.0918264
MASTER-42	ES/PNET	0.02565489	0.17065503	0.10002308	8.46583959
MASTER-45	ES/PNET	0.11292079	0	1.01597244	19.2979901
MASTER-73	ES/PNET	0.00738829	0	0.01920361	11.729211
MASTER-81	ES/PNET	0.13543097	0.03217429	0	31.434787
MASTER-89	ES/PNET	0	0.19812226	0	15.4089628
MASTER-97	ES/PNET	0.2054102	0.43919304	0.19067898	23.729573
MASTER-117	ES/PNET	0	0	0	28.6362095
MASTER-123	ES/PNET	0.24250141	0.04480853	0.07003427	15.6824313
MASTER-156	ES/PNET	0.12424092	0	0	15.5327163
MASTER-239	ES/PNET	0.01646813	0	1.79776322	39.1724548
MASTER-265	ES/PNET	0.49725809	0	0.26376953	5.67091465
MASTER-311	ES/PNET	0.0083804	0.0139365	0.26138757	16.530267
MASTER-317	ES/PNET	0.67637702	2.99150673	0.7106953	22.3420945
MASTER-322	ES/PNET	0.04694514	0.06505765	0.08134638	18.784303
MASTER-327	ES/PNET	0.10442342	0.17365483	0.27141681	21.6366714
MASTER-329	ES/PNET	0	1.11106387	0.29605415	12.2435689
MASTER-349	ES/PNET	0.16526516	0	0.26250667	14.5396475
MASTER-357	ES/PNET	0.03406361	0	0.01041623	18.1813964
MASTER-394	ES/PNET	0.06536776	1.81176283	0.05663452	60.7614277
MASTER-397	ES/PNET	0.02521091	0.11180115	0	5.03465911
MASTER-414	ES/PNET	0.0200132	0	0.08669701	7.79467001
MASTER-421	ES/PNET	0.00516832	0.11173301	0	29.4712819
MASTER-438	ES/PNET	0.00872979	0	0.04538087	13.0827986
MASTER-455	ES/PNET	0.01285638	0.04276001	0.16708122	11.7505417
MASTER-466	ES/PNET	0.12723056	0	0.87025533	47.0361515
MASTER-471	ES/PNET	0.05057022	0	0.19716279	44.5372686
MASTER-474	ES/PNET	0.79088986	0.19927878	0.18687972	98.3358703
MASTER-493	ES/PNET	0.02881702	0	0.02996042	3.3165842
MASTER-506	ES/PNET	0.02615751	0.05799949	0.24929108	28.3904862
MASTER-507	ES/PNET	0.0129188	2.45631561	0.15669962	26.5798172
MASTER-526	ES/PNET	0.16004602	0	0.05942726	33.0578656
MASTER-540	ES/PNET	0	0	0.23652545	8.0248463
MASTER-541	ES/PNET	0.00978482	0.01627204	0.73754731	10.6229765
MASTER-551	ES/PNET	0	0	0	13.2057219
MASTER-569	ES/PNET	0.01864245	0.01033406	0.32303579	20.7972292
MASTER-575	ES/PNET	0.01545123	0.01713013	0.33467298	21.0378047
MASTER-602	ES/PNET	0.01569379	0.08808269	0.07648353	34.7729333
MASTER-617	ES/PNET	0.05652939	0.52375705	0.5457434	18.7690391
MASTER-648	ES/PNET	0.00577365	0	0.06002739	45.6070075
MASTER-717	ES/PNET	0.04792087	0	0.04670838	2.57347764
MASTER-725	ES/PNET	0.20688751	0.16647646	0.12142538	36.054842
MASTER-759	ES/PNET	0.00616118	0.02049194	0.24021178	7.8842622
MASTER-761	ES/PNET	0.0060779	0.11118214	0.22116697	12.8643197
MASTER-3	GIST	0.04206791	0	0.03644757	6.0367038
MASTER-17	GIST	0.05999795	0.03991033	0.03118927	2.26495881
MASTER-21	GIST	0.03298269	0	0	5.78261724
MASTER-35	GIST	0.03240766	0.10778706	0.05615588	0.44470387
MASTER-36	GIST	0.36686773	0	0	26.9069652
MASTER-66	GIST	0.02706532	0.09001858	0	1.19123071
MASTER-67	GIST	0.07919762	0	0.12351003	1.86599756
MASTER-88	GIST	0	0	0	1.97775713
MASTER-91	GIST	0.04058486	0	0	11.253789
MASTER-96	GIST	0.06320172	0.06306221	0.1642736	3.48197964
MASTER-120	GIST	0.02576542	0	0.10045403	23.3376411
MASTER-138	GIST	0.03205336	0.08884056	0.05554196	11.7681168
MASTER-143	GIST	0	0	0	19.0707874
MASTER-147	GIST	0.10993818	0.2089438	0.24492923	12.9307888
MASTER-151	GIST	0.0451015	0.05625242	0.14653449	5.2441145
MASTER-154	GIST	0.02187199	0.01212428	0.13264898	12.1968323
MASTER-159	GIST	0.00664265	0	0.03453107	8.82328485
MASTER-163	GIST	0.03730653	0	0	3.08136507
MASTER-165	GIST	0.18942636	0.07875342	0.04102967	29.5606183
MASTER-200	GIST	0.05230433	0	0.01942131	12.3006643
MASTER-208	GIST	0.01974487	0.01641773	0	13.5197531
MASTER-213	GIST	0.05430714	0	0	6.53250163
MASTER-216	GIST	0.02266908	0	0	0.59070077
MASTER-232	GIST	0	0.08464511	0.04409918	7.70525589
MASTER-234	GIST	0.5250676	0	0.01605592	40.4521199
MASTER-236	GIST	0.15498245	0.02343035	0.14648349	8.81736285
MASTER-237	GIST	0.09937507	0.04131487	0.06457379	16.8533223
MASTER-243	GIST	0.03437743	0.05716923	0.03574145	37.9875866
MASTER-245	GIST	0.02589226	0.10764626	0.10094855	6.55979056
MASTER-252	GIST	0.44851807	0.14145999	0.02009976	19.5544401
MASTER-260	GIST	0.25528965	0.06703318	0.06984711	11.9628219
MASTER-268	GIST	0.00430939	0	0.01120094	12.689957
MASTER-269	GIST	0.04278904	0.07115764	0.06673023	2.6009898
MASTER-292	GIST	0.07780316	0.04312856	0.03370426	43.0061508
MASTER-303	GIST	0.07195921	0.01495841	0	25.1323884
MASTER-312	GIST	0.05789724	0.03209413	0	8.9294093
MASTER-388	GIST	0.06524035	0	0.01884138	7.02858786
MASTER-432	GIST	0.02343897	0	0.02030748	0.93068509
MASTER-452	GIST	0.06356219	0	0	29.5253095
MASTER-467	GIST	0.02186526	0	0.65356884	58.0001178
MASTER-483	GIST	0	0	0.41242908	2.88386667
MASTER-484	GIST	0.02868024	0.01907795	0.07454553	14.8186218
MASTER-489	GIST	0	0	0.03406827	6.72178709
MASTER-508	GIST	0.02701456	0	0	26.1263761
MASTER-583	GIST	0.57118988	0	0.18557923	41.5424481
MASTER-593	GIST	1.43129753	2.13891626	0.20572652	84.8582926
MASTER-600	GIST	0	0.04227004	0	9.28659621
MASTER-610	GIST	0.23444208	0.00541492	0.03808504	15.8407286
MASTER-635	GIST	0.05128609	0	0.03808644	3.12519503
MASTER-683	GIST	0.02711782	0.01127415	0.07048451	15.5427608
MASTER-712	GIST	0	0	0	1.03956579
MASTER-713	GIST	0	0.02770282	0.18762725	21.309987
MASTER-722	GIST	0.42561219	0.0191294	0.29898623	37.8882531
MASTER-727	GIST	0.01598171	0	0.02769305	30.4319259
MASTER-760	GIST	0	0	0.04344438	16.1772109
MASTER-15	LMS	0.07334651	0.0076234	0.57192559	26.2272207
MASTER-20	LMS	0.00696225	0.02315628	0.21715505	19.0353043
MASTER-22	LMS	0.23752004	0	0.24008479	34.0289926
MASTER-29	LMS	0.00789996	0.02627506	0.3285365	58.0507075
MASTER-52	LMS	0.11730761	0.01500624	0.07036277	9.80056592
MASTER-54	LMS	0	0	0	13.7432704
MASTER-56	LMS	0.01677204	0.02789169	0.06539069	36.3439528
MASTER-64	LMS	0.03336868	0	0.4336585	30.2646571
MASTER-77	LMS	0.01944929	0.12937573	0.16850835	30.410898
MASTER-79	LMS	0.0292532	0.58377243	0.30413906	34.6030667
MASTER-82	LMS	0	0	0.25585682	23.6133272
MASTER-84	LMS	0.01427002	0.04746173	0.11127168	27.4600459
MASTER-93	LMS	0.06446681	0	0	23.7790162
MASTER-94	LMS	1.05046629	0.04000563	0.08336997	39.2511812
MASTER-98	LMS	0.0508168	0.06338078	0	3.16574743
MASTER-104	LMS	0.06917636	0	0.22339141	24.6107489
MASTER-108	LMS	0	0.01266873	0.07920326	20.6915309
MASTER-115	LMS	0.45044418	0.01827032	0.39978272	32.7321291
MASTER-121	LMS	0.02686014	0	0.72869137	44.9375738
MASTER-124	LMS	0.06817818	0.03779315	0.05906946	17.1932847
MASTER-128	LMS	0.11886942	0.17072222	0.08426313	17.1388872
MASTER-137	LMS	0	0	0.05954485	18.630904
MASTER-142	LMS	0.4521605	0.10741961	0.20147199	20.1301578
MASTER-145	LMS	0.10164958	0.06761679	0.68693836	26.5497147
MASTER-152	LMS	0.0047429	0	0.20957129	15.540979
MASTER-166	LMS	3.95883009	0	0	13.5701746
MASTER-174	LMS	0.02708474	0.2852634	0.39892499	10.0981314
MASTER-180	LMS	0.02888807	0	0.37542856	27.0990819
MASTER-182	LMS	0.06291818	0.13950954	0.05451221	18.5074522
MASTER-186	LMS	0.07810836	0	0.16610633	2.59972708
MASTER-188	LMS	0.00699052	0.0232503	0.21803672	38.7058254
MASTER-196	LMS	0.07790729	0	0.20249623	1.36213062
MASTER-198	LMS	0.10593509	0.04404218	0.48185541	44.9784319
MASTER-220	LMS	0.17990135	0.11753253	0.18369949	21.759107
MASTER-222	LMS	0	0.01995031	0.03118169	15.3727565
MASTER-230	LMS	0.03842368	0.02033122	0.17704342	38.4260132
MASTER-246	LMS	0.00646039	0.04297418	0.28546072	10.8502715
MASTER-250	LMS	0.02423603	0.02015211	0.16798443	25.4010129
MASTER-254	LMS	0.0111131	0.07392379	0.75101303	47.1018047
MASTER-261	LMS	0.00570326	0.05058376	0.29153652	22.4751237
MASTER-270	LMS	0.36116286	0.02310036	0	4.06371138
MASTER-274	LMS	0.052167	0.04337653	0.40677659	30.9336498
MASTER-278	LMS	0.01341508	0	0.20921045	13.0484366
MASTER-288	LMS	0.1613569	1.20750527	0.20969902	19.9687436
MASTER-290	LMS	0.37978437	6.25561646	0.09401273	21.0755699
MASTER-296	LMS	0.01629444	0	0.23293837	15.913328
MASTER-297	LMS	0.04609286	0	0.20965756	19.2473513
MASTER-299	LMS	0.01520563	0	0.17785083	32.3303503
MASTER-314	LMS	0	0.01307081	0.91931595	38.0254567
MASTER-315	LMS	0.06309673	0.06995271	0.51933554	31.8559108
MASTER-320	LMS	0.0199562	0	0.12448811	14.7875018
MASTER-331	LMS	0.75896891	0.02724077	0.75218368	27.1407411
MASTER-343	LMS	0	0.00904901	0.16971971	23.9470312
MASTER-351	LMS	0.03677384	0	0.11151276	43.3487784
MASTER-355	LMS	0.07655645	0	0.29847771	54.9260835
MASTER-359	LMS	0.01374643	0	0.410891	12.6603545
MASTER-361	LMS	0.01638047	0.02724052	0.08515208	28.2715439
MASTER-384	LMS	0	0	0	5.16557305
MASTER-385	LMS	0.41307357	0.0122122	0.10020815	28.9644668
MASTER-387	LMS	0.00686762	0	0.01785029	24.7015842
MASTER-401	LMS	0.32567259	0.02578997	0.02015444	13.3219218
MASTER-405	LMS	0	0.02735518	1.56056679	24.9795017
MASTER-407	LMS	0.00877078	0	0	44.7180155
MASTER-410	LMS	0.07591748	0.01578123	0	6.77001328
MASTER-413	LMS	0	0	0.12014429	29.4674714
MASTER-415	LMS	0.10399244	0	0.42307296	51.3008382
MASTER-417	LMS	0.00934385	0	0.07285946	15.7278518
MASTER-418	LMS	0.10311244	0.01008675	0.04729576	77.0143996
MASTER-419	LMS	0.00835269	0.12501374	0.3690745	8.91818792
MASTER-420	LMS	0	0	0.14892692	28.5356556
MASTER-423	LMS	0.01281107	0	0.33298465	57.625506
MASTER-424	LMS	0.01081366	0.17982978	0.16864083	29.7121307
MASTER-426	LMS	0	0	0.10337129	9.10047467
MASTER-429	LMS	0.04509478	0	0.17581519	33.6027565
MASTER-440	LMS	0.25941274	0	0.01568056	23.9474566
MASTER-441	LMS	0.03440156	1.06409416	0.05364982	22.2432799
MASTER-462	LMS	0.01672468	0	0.21735357	9.99053986
MASTER-463	LMS	0.01768416	0.02940854	0.13789373	8.2209325
MASTER-464	LMS	0.03655968	0	0.13303604	10.288683
MASTER-469	LMS	0.043585	0.02899253	0.06797155	34.5411132
MASTER-476	LMS	0	0	0.10933238	34.5220191
MASTER-477	LMS	0	0	0	2.7577474
MASTER-480	LMS	0.05514108	0	0.12739771	30.4808984
MASTER-488	LMS	0.00783045	0	0.12211714	8.11710986
MASTER-495	LMS	1.17738523	2.33035288	0.48813863	35.2144437
MASTER-505	LMS	0.02142652	0	0.25989463	23.7967466
MASTER-509	LMS	0.00519077	0	0.17539361	33.9124239
MASTER-511	LMS	0	0	0.05762883	3.14602819
MASTER-512	LMS	0.1401097	0	0.0303477	4.40768838
MASTER-513	LMS	0	0	0.06280155	19.872098
MASTER-514	LMS	0.32116937	0.061627	0.06421399	34.0598046
MASTER-515	LMS	0.06278399	0	0.08901154	28.3156211
MASTER-516	LMS	0.19157819	0.02896292	0.49794906	25.3378444
MASTER-517	LMS	0.05675868	0	0.62289121	44.0328152
MASTER-532	LMS	0.04887579	0	0.29642133	19.4890386
MASTER-545	LMS	0	0	0.60626062	13.3223779
MASTER-552	LMS	0.01355232	0	0.10567536	29.5955281
MASTER-556	LMS	0	0	0.26186168	33.8479379
MASTER-562	LMS	0	0	0.08776627	2.77272434
MASTER-566	LMS	0	0.31963332	0.01175474	18.5639081
MASTER-576	LMS	0	0	0.09952885	2.61188974
MASTER-582	LMS	0.1275701	0.01767896	0.19736878	6.58714
MASTER-584	LMS	0.06462204	0	0.20529091	26.1467124
MASTER-585	LMS	2.01908135	0	0.13054692	13.8091114
MASTER-588	LMS	0.01376668	0.16025667	0.08945569	21.9968305
MASTER-599	LMS	0.02576352	0	0.02232147	23.205228
MASTER-601	LMS	0.02983008	0	0.02584473	6.1944396
MASTER-603	LMS	0.00922733	0	0.09593455	12.6848155
MASTER-607	LMS	0.01219988	1.18686234	0.23782397	29.0810775
MASTER-608	LMS	0	0.00984387	0.16924207	16.0440474
MASTER-614	LMS	6.16909146	4.70172225	0.97137166	26.8130544
MASTER-615	LMS	0.01268527	0.03164317	0.16485745	7.59702759
MASTER-619	LMS	0	0	0.02010201	19.7733988
MASTER-620	LMS	55.4956987	1.65834651	0.13916463	49.3112426
MASTER-621	LMS	0	0	0.39026278	20.3414547
MASTER-625	LMS	0.04469462	0	0.03168274	22.2107591
MASTER-632	LMS	0.02404999	0	0.7501272	20.4154961
MASTER-641	LMS	0	0	0.16176764	10.8792212
MASTER-643	LMS	0.0146336	0	0.41839149	0.98693529
MASTER-646	LMS	0.01496967	0	0.20751522	9.75291986
MASTER-651	LMS	0	0	0	24.836039
MASTER-652	LMS	0	0.01217161	0.01902383	1.80781879
MASTER-653	LMS	33.6912449	0	0.05442518	34.7396834
MASTER-667	LMS	0	0	0	26.6051678
MASTER-673	LMS	13.4277152	2.59185883	0.3083431	113.369876
MASTER-677	LMS	0.01349069	0	0.35064924	33.2273735
MASTER-679	LMS	0	0	0.02517361	24.4694268
MASTER-681	LMS	0.03497692	0	0.36364735	33.2550855
MASTER-684	LMS	0.51518865	0	0.03719655	15.2483395
MASTER-685	LMS	0.1055559	0.04130309	0.01613884	9.96063823
MASTER-690	LMS	0.02352795	0	0.12230746	21.5385412
MASTER-691	LMS	0.19108484	0.01444417	0.04515152	18.5474368
MASTER-697	LMS	0.02022929	0.00841027	0.18402957	8.72415463
MASTER-699	LMS	0.07764297	0	0.62377396	14.1762113
MASTER-705	LMS	0.01017337	0	0.37019586	47.7390208
MASTER-726	LMS	0.30322591	1.59300603	0.07164939	19.6054272
MASTER-728	LMS	0	0.4067902	0.21798848	16.8923667
MASTER-738	LMS	0.07724435	0.01284564	0.02007731	11.4509634
MASTER-746	LMS	0	0	0.133093	26.8651853
MASTER-753	LMS	0	0.44927415	0	21.5863329
MASTER-757	LMS	0.01180725	0	0.21482542	12.2239876
MASTER-764	LMS	0	0	0	4.2220462
MASTER-43	LS	0.19894754	0	0.01520892	24.3931365
MASTER-55	LS	0.00521279	0	0.10839243	16.649185
MASTER-85	LS	0.06008937	0	0.07809199	20.8156887
MASTER-92	LS	0.18499015	0.07690908	0.04006879	42.5396096
MASTER-101	LS	0	0.09753057	0.38956143	20.1907457
MASTER-110	LS	0.30204032	0.15392736	0.29123256	38.0891342
MASTER-189	LS	0.42304613	0	0.02074678	17.2615424
MASTER-192	LS	0.0435333	0.03619767	1.01836377	71.246139
MASTER-207	LS	0.66936412	0.16697162	0	2.31949164
MASTER-209	LS	0.08076826	0.03357915	0.07872467	20.9312744
MASTER-231	LS	0.11936521	0.06616762	0.24130823	20.0097255
MASTER-272	LS	0.03009162	0	0.10056083	2.14744919
MASTER-275	LS	0.0235265	0	0.01528749	13.5564921
MASTER-371	LS	0	0	0	28.1541552
MASTER-373	LS	0.18216189	0	0.09469485	22.2230331
MASTER-382	LS	0.21634734	0.09385642	0.04889817	37.8310696
MASTER-403	LS	0.18844988	0	0.34986998	45.9771411
MASTER-422	LS	0.02356872	0	0.0204199	1.60674997
MASTER-430	LS	0.10809883	0.00642025	0.18062352	20.2382874
MASTER-436	LS	0.14648695	0	0.03461347	18.2093961
MASTER-451	LS	0.08368072	0.01988	0.04660768	47.117968
MASTER-454	LS	0	0	0.50292806	25.4509402
MASTER-479	LS	0.05658446	0.02352481	0.29414811	19.3909109
MASTER-487	LS	0.02374764	0	0.03086237	37.3675253
MASTER-498	LS	0.01220283	0	0	17.3523963
MASTER-519	LS	0.0594749	0.01648434	0.15458686	77.7750298
MASTER-529	LS	0.05173648	0	0.29882935	1.41484012
MASTER-531	LS	0	0	0	4.34074451
MASTER-536	LS	0.00728742	0	0	1.00850364
MASTER-553	LS	0.07098341	0	0	10.7093408
MASTER-561	LS	0.01407324	0	0.0365791	20.3356935
MASTER-564	LS	0.14543891	0	0.03287166	14.2729537
MASTER-571	LS	0.01520049	0	0.11852713	11.3633883
MASTER-578	LS	0.0075487	0	0.07848221	9.69949583
MASTER-579	LS	0.07148892	0.13869937	0.58840984	18.0438464
MASTER-580	LS	0.16776593	0	1.13859157	26.9600524
MASTER-594	LS	0	0.06200094	0	24.4622147
MASTER-596	LS	0.23864354	0	0.02067604	19.3033747
MASTER-597	LS	0.09582696	0.46037057	0.22139819	41.6705599
MASTER-612	LS	0.04528507	0	0	10.2863209
MASTER-634	LS	0.48790255	0	0	63.3771013
MASTER-642	LS	0.66764552	0	0.14613397	7.99302069
MASTER-650	LS	0.23202615	0	0.0615389	9.04779445
MASTER-663	LS	0.07868605	0	0.01704336	7.30837654
MASTER-664	LS	0	0	0.46781918	9.61365438
MASTER-675	LS	0.00758322	0	0.23652325	8.07337913
MASTER-676	LS	0.17710276	0.04531072	0.14163834	24.4256697
MASTER-678	LS	0.01760827	0	0.205953	32.1758304
MASTER-689	LS	0	0.22450373	0.10320352	30.43059
MASTER-693	LS	0.01151424	0	0	18.8087854
MASTER-731	LS	0	0.01209697	0.11344297	32.2647147
MASTER-744	LS	0.01003611	0	0.1565149	11.1507146
MASTER-747	LS	0.27003386	0	0	42.4698294
MASTER-2	STS: other	1.28372913	0.01432769	0.22393706	8.63673465
MASTER-4	STS: other	0.01063933	0	0.02765369	1.01575128
MASTER-5	STS: other	0	0.31452121	0.03229399	35.8875338
MASTER-7	STS: other	0.16621589	0.21137613	0.40661411	17.731501
MASTER-9	STS: other	0.64487369	0.09325364	0.51013335	3.19254353
MASTER-11	STS: other	0	0	0.09057125	20.970441
MASTER-12	STS: other	0.37265735	0	0	3.22244591
MASTER-13	STS: other	0.54517765	0.02518399	0.37393662	25.3645326
MASTER-14	STS: other	0.03099275	0.05154056	0.05370414	8.46052238
MASTER-16	STS: other	0.10471684	0	0.29939743	3.76051252
MASTER-19	STS: other	0.35154073	0	0.13608639	67.7661722
MASTER-23	STS: other	0	0	0.05127695	6.8167443
MASTER-25	STS: other	0.17073794	0.69435029	0.08472187	4.29266871
MASTER-26	STS: other	0.11060849	3.86275119	0.14374651	38.7944725
MASTER-27	STS: other	0.09984973	0	0.64882231	36.0030477
MASTER-30	STS: other	0	0.12952033	0.80974415	21.3520691
MASTER-32	STS: other	0.01927276	0.04807554	0.20037464	169.942274
MASTER-37	STS: other	1.94026329	0	0.06861391	7.0868046
MASTER-38	STS: other	0.04309958	2.07854785	0.12802767	50.9736076
MASTER-39	STS: other	0.01006846	0	0.09159461	6.10702141
MASTER-41	STS: other	0	0	0.12794364	36.5028477
MASTER-46	STS: other	0	0	0.2830953	22.1153614
MASTER-47	STS: other	0.0084915	0.01412126	0.06621321	8.86558549
MASTER-48	STS: other	0.01609711	0	0.48115465	54.1726734
MASTER-49	STS: other	0.05759186	0.04788727	0.07484623	16.3690107
MASTER-50	STS: other	0.09970157	0.22432098	0.15243754	30.0019685
MASTER-58	STS: other	0.05039507	0.04190319	0	17.0712388
MASTER-59	STS: other	0.04317235	0.04786339	0.07480891	53.2168712
MASTER-60	STS: other	0.06982864	0.11612416	0.1451986	27.6695982
MASTER-62	STS: other	0.50775541	0	0.21116085	108.435263
MASTER-63	STS: other	0	0.0326566	0.0510412	5.94260327
MASTER-65	STS: other	0.02670067	0.04440288	0.4858017	39.6521353
MASTER-68	STS: other	0.01027813	0	0.02671488	3.07883954
MASTER-70	STS: other	0.04906374	0.48955433	0.30606295	4.50369115
MASTER-71	STS: other	0.05486181	0	0.01782457	17.9806766
MASTER-72	STS: other	0.25137891	0.0220021	0.51582851	22.852241
MASTER-75	STS: other	3.23362198	0.02623158	0.04099909	23.5562646
MASTER-76	STS: other	0.04261918	0.08268769	0.40617703	49.9219331
MASTER-78	STS: other	0.03938734	0.30566972	0.17062563	6.93999779
MASTER-80	STS: other	0.58920727	0	0	2.78131821
MASTER-83	STS: other	0.10994698	0	0	16.8870358
MASTER-87	STS: other	0.04916338	0	0.14604024	9.62422864
MASTER-90	STS: other	0.01890608	0	0.07371089	26.2924042
MASTER-99	STS: other	0.06240262	101.647386	0.10137285	50.0423207
MASTER-100	STS: other	0.67363087	0.33607191	0.52526939	9.06668039
MASTER-102	STS: other	0.07675665	0.47228777	0.61846701	5.55319199
MASTER-105	STS: other	0.33052653	1.21881461	1.41938739	21.4672725
MASTER-106	STS: other	0.02826707	0.01175195	0.45919771	29.5185367
MASTER-109	STS: other	3.3750402	1.54659679	0.46786066	68.3986055
MASTER-113	STS: other	2.05065862	0.12868753	0.35198519	31.144378
MASTER-118	STS: other	0	2.80514178	0.06447566	7.41983557
MASTER-119	STS: other	0.06591123	0	2.31276773	12.1558989
MASTER-122	STS: other	1.75529887	0.0689537	0.07184825	18.4250493
MASTER-125	STS: other	0.10413361	0	0.09022118	5.54094518
MASTER-126	STS: other	4.96753144	0	0.29863524	338.796457
MASTER-127	STS: other	0.31643158	0.03006981	0.23499067	38.0537105
MASTER-129	STS: other	0.21295003	0	0.11531221	10.2974333
MASTER-130	STS: other	0.05025518	0	0.26124599	7.71043549
MASTER-131	STS: other	0.01060262	0.01763203	0.05511657	32.2526051
MASTER-132	STS: other	51.7980508	3.96180068	0	41.6955808
MASTER-135	STS: other	0.0297471	0.11542778	0.18040984	6.1055571
MASTER-136	STS: other	0.11291717	0	0.05590357	6.08955945
MASTER-144	STS: other	0.11053381	0	0	4.5439822
MASTER-148	STS: other	0.00636242	0.01058062	0.03307432	4.83435168
MASTER-150	STS: other	0.00752718	0	0.11738765	1.61856618
MASTER-153	STS: other	0.04789023	0.01327348	0.89207838	24.926586
MASTER-157	STS: other	0.0115121	0.00638149	0.0299222	0.67053734
MASTER-158	STS: other	0.74132418	0	3.35103661	14.9624548
MASTER-161	STS: other	0	0	0	12.4215953
MASTER-162	STS: other	61.5699878	18.7463296	223.305802	144.520931
MASTER-169	STS: other	0.26937941	0.20362481	0.19095534	35.4239461
MASTER-170	STS: other	0.16490105	0	0.26788124	217.692447
MASTER-171	STS: other	0.00770624	0	0.24036019	3.42213429
MASTER-172	STS: other	0.04035086	0	0.50342284	22.8914539
MASTER-173	STS: other	0.10746868	0	0.65842557	48.7930172
MASTER-176	STS: other	0.03300617	0.01715276	10.8255581	35.2163836
MASTER-177	STS: other	0.00722083	0.9726606	0.01876835	5.10080061
MASTER-178	STS: other	0.06135024	3.40082248	0.05315374	29.1135529
MASTER-179	STS: other	0.00845549	0.0562455	0.02197747	5.38788682
MASTER-183	STS: other	28.2310243	29.1253127	0.71197512	105.783729
MASTER-184	STS: other	8.94306488	0.06709265	0.13981816	60.0791999
MASTER-185	STS: other	0.06189531	0.06175868	0.93309225	10.0294269
MASTER-193	STS: other	1.41617497	2.63931521	0.28558822	20.7179743
MASTER-194	STS: other	0.11623945	0	0.71755635	95.2517588
MASTER-197	STS: other	0.05400128	0.01122543	0	30.3215279
MASTER-199	STS: other	0.20388031	0	0.14322288	2.78481295
MASTER-202	STS: other	0.07084694	0	0.073658	21.9670134
MASTER-203	STS: other	0	0.06682921	0.06963457	27.9065322
MASTER-205	STS: other	0.02283462	0	0.02967581	7.64768287
MASTER-206	STS: other	0.61853229	15.0988571	0.11774602	13.3639863
MASTER-210	STS: other	0.05482136	0.02279181	0.2671714	30.8990444
MASTER-211	STS: other	0.36274887	0.00952495	0.05458634	4.36873214
MASTER-214	STS: other	0.41871113	0.37302395	0.50528765	44.3725598
MASTER-215	STS: other	0.02477613	0.03433533	0.74057685	37.2913897
MASTER-221	STS: other	0	0	0.12362824	4.22646759
MASTER-224	STS: other	0.01728629	0	0.33697822	15.2467695
MASTER-226	STS: other	0.00470061	0	0.14661376	41.6721738
MASTER-227	STS: other	15.3432813	7.54237223	0.77753808	49.9015601
MASTER-229	STS: other	0.30604172	0.22127981	0.65712086	43.4602115
MASTER-235	STS: other	0	0	0	3.71250258
MASTER-238	STS: other	0.02209405	0.04898951	0	28.5955547
MASTER-240	STS: other	0.06589968	0	317.76429	50.1109993
MASTER-241	STS: other	0	2.19644902	0.08582445	85.6831627
MASTER-242	STS: other	0.23577796	0	0.020774	34.8973943
MASTER-244	STS: other	0.01284061	0	0.23362667	36.5326875
MASTER-248	STS: other	0.05696655	0	0.31728679	57.9792651
MASTER-249	STS: other	0	0	0	7.22230989
MASTER-251	STS: other	0	0	0.26329547	5.04259767
MASTER-253	STS: other	0.11220086	0	0.71692845	34.2959113
MASTER-255	STS: other	0.0239246	0.062995	0.04663853	10.3815451
MASTER-257	STS: other	4.34100888	0	0.01530954	8.74201227
MASTER-262	STS: other	0.16532498	0.05688277	0.2074471	23.9153808
MASTER-263	STS: other	0.08391213	0.02990246	0.01557886	4.35996483
MASTER-267	STS: other	0.04068939	1.2010706	0.21151932	25.8384141
MASTER-271	STS: other	0.06670444	0.0633878	0.74304791	165.936371
MASTER-273	STS: other	3.55156889	6.66307509	0.08449629	50.1708378
MASTER-279	STS: other	0.01265744	0	0.59218491	78.0708035
MASTER-280	STS: other	0.17002859	0.07068886	0	2.38280552
MASTER-281	STS: other	0.37579462	0.59518262	0.95350719	37.2020736
MASTER-282	STS: other	0.67849219	2.88850949	0.63487205	18.4405249
MASTER-283	STS: other	0.11899215	0.13851772	0.86599464	39.4537442
MASTER-286	STS: other	0.00852629	0.04253732	0.15513037	14.2079441
MASTER-291	STS: other	0.03261327	0.14462787	0	33.3311089
MASTER-300	STS: other	0	0.08782584	1.69298327	33.0354002
MASTER-302	STS: other	1.70087781	1.63578131	55.8561939	73.6180637
MASTER-304	STS: other	0.03386683	0.07509348	0.61618544	42.2901463
MASTER-305	STS: other	0.38687158	0.16783372	0.17487907	64.7507082
MASTER-306	STS: other	0.0205163	0	0.09332024	12.720441
MASTER-307	STS: other	0.05662709	0.14125521	0.04906162	17.789425
MASTER-308	STS: other	0.04790087	9.45945284	0.80927407	18.963937
MASTER-309	STS: other	0.16221962	0.02158154	0.21925301	14.9360367
MASTER-310	STS: other	0.05327543	0.21263129	0	2.91177753
MASTER-321	STS: other	18.0315129	0.23599552	0.11526664	49.2605429
MASTER-323	STS: other	0.01815887	0.44290367	0.06293127	28.5973121
MASTER-324	STS: other	0.0133298	0	6.35190342	9.21185841
MASTER-325	STS: other	0.11121402	25.4857685	0.26016022	13.306287
MASTER-330	STS: other	0.1455256	0.72602174	0.1891247	20.5088868
MASTER-332	STS: other	0.00854468	0.04262908	0	26.19826
MASTER-335	STS: other	0.01302335	0.17326139	0.1015507	9.42213952
MASTER-336	STS: other	0.01466381	0.04877147	0	6.95919805
MASTER-337	STS: other	0.00948115	0.04467326	0.06982285	61.5479798
MASTER-338	STS: other	0.02681596	0.06689191	0	3.73454013
MASTER-339	STS: other	0.00818188	0	0.38279363	16.9986598
MASTER-340	STS: other	0	2.35558147	0.6855573	66.0677434
MASTER-342	STS: other	0.61268447	0	0.21520086	28.0261761
MASTER-344	STS: other	0.0190765	0.30666519	0.0330557	2.16935994
MASTER-346	STS: other	0	2.01736757	0.39141675	14.494425
MASTER-362	STS: other	0.01174253	0.16598531	0.10682395	23.1414687
MASTER-363	STS: other	0.38527515	9.49222461	0.08707871	7.87520495
MASTER-365	STS: other	0.02142337	0	0.11136705	34.9017724
MASTER-366	STS: other	1.14149468	0.05392873	0.30343983	75.8810025
MASTER-367	STS: other	0.01666416	0	0	153.461003
MASTER-368	STS: other	0.0420391	0	0.13112138	36.8839773
MASTER-369	STS: other	0.08587876	0	0.61384299	26.6231224
MASTER-372	STS: other	0.01427854	0	0.18556352	26.857376
MASTER-374	STS: other	0	0.02704086	0.21131986	3.87388756
MASTER-378	STS: other	0	0	0.19263315	12.7031836
MASTER-379	STS: other	0.03740136	0.870772	0.13887634	13.2745203
MASTER-381	STS: other	0.08048977	0	0.2092086	199.288586
MASTER-383	STS: other	0.00959772	0.01596089	0.29935617	44.1929247
MASTER-386	STS: other	0.01604638	0	0.08341536	10.1088958
MASTER-389	STS: other	0.16847591	0.37905804	0.07727678	17.2130669
MASTER-390	STS: other	0.25469872	0	0.09027431	29.9747223
MASTER-392	STS: other	0.06846849	0	0	0.49100816
MASTER-396	STS: other	0	0.03434523	0.06710058	5.66198098
MASTER-400	STS: other	0.01937478	0.16110008	0.05035883	16.6518731
MASTER-402	STS: other	0.05839513	0	0.13009742	27.7401382
MASTER-404	STS: other	0.85165126	0	0.23930894	82.7363652
MASTER-406	STS: other	0.12629351	0.06000701	1.07857337	98.8573679
MASTER-411	STS: other	0.01154021	0	0.08998577	12.2254899
MASTER-412	STS: other	0.0644782	0.01072264	0.11731399	18.6594824
MASTER-425	STS: other	0.20517061	0	0.55867262	11.7578857
MASTER-428	STS: other	0.06470872	0.01956542	0	31.8320536
MASTER-433	STS: other	0.17153795	0.8716445	0	24.1522648
MASTER-434	STS: other	0.77952674	0.46297972	0.14472443	5.85235796
MASTER-442	STS: other	0.00726976	0.21761138	0.24564183	37.574428
MASTER-444	STS: other	0.02573442	0.04279601	0.04013326	6.4307664
MASTER-445	STS: other	0.56833376	0	1.27717135	26.5931165
MASTER-446	STS: other	0	0	0.65470815	45.8349309
MASTER-447	STS: other	0.02204175	0.03665516	0.630199	32.0286923
MASTER-448	STS: other	0.01716479	0	0.17845859	26.1598058
MASTER-450	STS: other	0.22589065	0	0.27629828	15.3947897
MASTER-453	STS: other	0.21540859	0	0.23687608	27.6151907
MASTER-457	STS: other	0.19987107	0	0.13242255	19.1540495
MASTER-458	STS: other	0.21040873	13.3701342	0.05756772	7.24565109
MASTER-460	STS: other	0.0590535	0	0.3376814	55.5153893
MASTER-465	STS: other	0.02244034	0.02487867	0.13609588	44.040603
MASTER-472	STS: other	0.00968981	0.09668416	0.07555709	36.1000813
MASTER-473	STS: other	0.0074697	0.01242202	0.05824563	27.7765779
MASTER-475	STS: other	0	0.01489581	0.09312665	60.1947573
MASTER-478	STS: other	0	0.06602848	1.40352476	51.1705071
MASTER-485	STS: other	0	0	0.02066672	29.5531416
MASTER-491	STS: other	0.12520401	0	0.65085926	30.5963129
MASTER-492	STS: other	0.45071894	0.36088961	0.99794988	164.304226
MASTER-494	STS: other	2.19214149	0.1072207	1.43003685	2.32666327
MASTER-500	STS: other	0.01935189	0	0.21796373	36.7108944
MASTER-501	STS: other	0.00666303	0.01662081	0.46327038	9.71847202
MASTER-502	STS: other	0.08155965	0	0	17.1894801
MASTER-503	STS: other	0.01634883	0	0.04249379	9.29705024
MASTER-504	STS: other	0.30791955	0	270.269653	56.7514918
MASTER-510	STS: other	0	0	0.30775661	1.90564737
MASTER-518	STS: other	24.8163492	0.17689361	0.08294367	2.87425287
MASTER-520	STS: other	0.03374335	0	0.08770556	54.3010886
MASTER-523	STS: other	0.00972632	36.199083	0.15168359	5.50761643
MASTER-524	STS: other	0.11649605	100.603619	0.14249221	40.2296053
MASTER-525	STS: other	0.11412757	0.03995636	0.03122524	26.3243432
MASTER-527	STS: other	0.01906319	0.19813656	0.06193619	100.391598
MASTER-528	STS: other	0.16196938	0	0.07258448	59.757556
MASTER-530	STS: other	0.33227721	47.8282489	0.11995184	44.6538655
MASTER-534	STS: other	0.01138311	0.00946498	0.10355421	6.09932092
MASTER-535	STS: other	0.06804955	2.09733478	0.0117916	63.1201253
MASTER-537	STS: other	0.03490147	0	0.09071573	20.2340472
MASTER-538	STS: other	15.5333627	0.06674881	0.78244647	20.6080891
MASTER-542	STS: other	0.01435862	0	0.59713383	56.3332483
MASTER-543	STS: other	0.04744882	0.39453401	0.05285518	20.3553337
MASTER-546	STS: other	0	0	0.03153621	1.70300267
MASTER-547	STS: other	0.10036773	0	0.03260941	3.57685848
MASTER-548	STS: other	0.24230495	0	1.18087089	39.9723937
MASTER-549	STS: other	0.03029606	0	0.11811804	101.831269
MASTER-550	STS: other	0.22291477	0.07128932	0.16936277	38.9406139
MASTER-554	STS: other	6.96088963	6.02482307	0	10.921245
MASTER-555	STS: other	0.13683019	0.5916219	0.32008349	32.3468095
MASTER-557	STS: other	13.3114118	4.08106968	0.89616387	36.6209536
MASTER-558	STS: other	0.05243963	0.11627526	0.72693769	106.84325
MASTER-563	STS: other	0.30609558	0	0.19352483	18.38688
MASTER-565	STS: other	0.04625995	0.26925401	0.57113348	10.5373047
MASTER-568	STS: other	0	0.28784541	0.17995718	1.9102382
MASTER-570	STS: other	0.07622418	24.591412	0.09906075	25.9610055
MASTER-574	STS: other	0	0	0.21030546	11.4985493
MASTER-586	STS: other	0.31930689	0.06034129	0.13203604	37.2127761
MASTER-587	STS: other	0.1597522	0	0.05931816	17.8328674
MASTER-589	STS: other	93.515847	11.9579138	150.539492	157.390933
MASTER-591	STS: other	0	0.49897951	0.24263201	14.8078322
MASTER-592	STS: other	84.477549	0	0.39615158	64.4653584
MASTER-595	STS: other	0.0327086	0	0.05667736	43.8758608
MASTER-598	STS: other	0.04239763	0.0218814	0.08739976	36.2710484
MASTER-604	STS: other	3.81854205	0	0.04925625	13.4323465
MASTER-606	STS: other	0.0579077	0	0.43648889	55.5997445
MASTER-609	STS: other	0	0	0.04757837	0.91388641
MASTER-611	STS: other	0.042317	0	0.6324432	14.8212808
MASTER-616	STS: other	0	0	0.17527851	56.9040417
MASTER-618	STS: other	0.87083916	0.2844668	0	42.9287594
MASTER-624	STS: other	0.06801741	0.01528542	1.07029922	12.8095087
MASTER-626	STS: other	0.09382167	0.06000933	0.76909946	15.9296776
MASTER-629	STS: other	0.04147657	0.01724376	0.18865998	25.7978985
MASTER-630	STS: other	0.00857465	0.01425953	0	0.56703493
MASTER-631	STS: other	0.04755179	4.28602936	2.7191202	70.7714388
MASTER-636	STS: other	0.39543051	0	0.49089002	6.75385042
MASTER-638	STS: other	0.46056746	0	0.03325291	16.393879
MASTER-639	STS: other	0	6.95619477	0.16308457	4.57056572
MASTER-640	STS: other	0.20490017	0	0.14793763	13.7842013
MASTER-647	STS: other	3.92334024	0	0.01716755	4.04383434
MASTER-649	STS: other	0	0	0.03708543	11.6067314
MASTER-654	STS: other	0	0.16115916	0.0795431	3.55385136
MASTER-655	STS: other	0.11344691	0	1.99707837	30.1893026
MASTER-656	STS: other	0.01109662	1.33788181	0.43263422	48.4777094
MASTER-657	STS: other	0.03647145	0	0.11059581	17.2927648
MASTER-658	STS: other	0.19272079	0	0.14311968	2.94999975
MASTER-659	STS: other	0.06626508	0.04591583	0.28705977	13.992605
MASTER-662	STS: other	0.06238038	0.08299023	0.09728326	108.505571
MASTER-666	STS: other	0.35508559	0	0.35891982	78.55979
MASTER-668	STS: other	0.19584197	0.03369132	0.10531685	20.3032218
MASTER-669	STS: other	0.01149456	0	0.13444472	32.75089
MASTER-671	STS: other	0.07338414	0.20652401	5.575468	20.2988572
MASTER-674	STS: other	0.00529979	0.00881349	0.52345751	14.7430089
MASTER-680	STS: other	0.04807009	0	0.64970643	15.2921117
MASTER-686	STS: other	0.29950826	1.19236972	0.30667408	46.9976285
MASTER-687	STS: other	0.00890509	0	0.33561796	4.5784987
MASTER-695	STS: other	0.10507237	0	0	7.90548207
MASTER-696	STS: other	0	0.37349461	0.23350393	40.848296
MASTER-702	STS: other	0.80806822	0.05541474	10.2851056	49.7667362
MASTER-704	STS: other	55.252502	0	0.05944206	30.6173159
MASTER-706	STS: other	0.00719846	0.01197095	0.74840797	76.8392329
MASTER-707	STS: other	0	0.1603994	0	10.7291205
MASTER-708	STS: other	0.31829769	0.93912515	1.30769581	43.7613343
MASTER-715	STS: other	0.08075364	0.95347529	0.14692612	4.21555758
MASTER-718	STS: other	0.02876894	0	0.12961189	38.5457773
MASTER-720	STS: other	0.03771069	0.24039755	0.35939725	16.9142114
MASTER-721	STS: other	0.01187233	9.61509861	0.54002355	26.3453128
MASTER-723	STS: other	0	0	0.10884732	28.9245469
MASTER-724	STS: other	0.25428217	0.04530729	0.04720921	61.3717631
MASTER-729	STS: other	0	0	0.22777794	31.7071444
MASTER-730	STS: other	0.06928412	0.04320698	0.02251037	63.5901475
MASTER-734	STS: other	1.31746419	0	0	10.42291
MASTER-735	STS: other	0.03455229	0.42520422	0.28738606	13.9122707
MASTER-736	STS: other	0.03113899	0	0.08093631	17.144076
MASTER-737	STS: other	0.02911136	0.04841183	0.07566611	10.6391163
MASTER-740	STS: other	0.20635769	1.58716246	0.15643946	32.3986176
MASTER-742	STS: other	0.00546226	0	0.05205739	4.18626611
MASTER-750	STS: other	0.57832617	0.01354576	0.02117158	2.91799443
MASTER-751	STS: other	0.00791971	0.52681543	0.53520691	6.97143567
MASTER-752	STS: other	0	0	0	5.19282724
MASTER-755	STS: other	0.11283016	0	0.56209617	50.5248649
MASTER-762	SySa	0.48285381	0	0.16193951	56.9003294
MASTER-8	SySa	0.08032131	2.78932534	1.09297618	161.580279
MASTER-53	SySa	0.01886154	0.68483539	0.01634161	15.3496319
MASTER-61	SySa	0.03903417	0.46521221	0.33819137	78.1769292
MASTER-74	SySa	0.10275611	2.80531494	0.15579851	41.4648772
MASTER-86	SySa	0.1128806	16.6131344	0.91687092	45.6966301
MASTER-107	SySa	0.02867657	3.36682722	0.89443183	84.2285177
MASTER-133	SySa	0.09548717	1.69380226	0.78593423	41.2045175
MASTER-134	SySa	0.74021226	33.9230702	0.3579453	60.9288978
MASTER-140	SySa	0	0.69213854	0.29696192	52.172769
MASTER-155	SySa	0.0354819	1.66200125	0.07685365	35.5040661
MASTER-160	SySa	0.02342622	0.15583003	0.20296436	42.593302
MASTER-167	SySa	0.19056844	0.06790992	0.21228194	26.6350044
MASTER-190	SySa	0.32465332	9.84596897	0.31088741	7.45693232
MASTER-201	SySa	0.05450758	20.4677356	3.34354932	65.2780758
MASTER-217	SySa	1.38893489	12.0584173	7.08750034	78.9323677
MASTER-233	SySa	0.52925907	6.0107888	1.0736761	75.4261686
MASTER-247	SySa	0.26972457	1.98305688	0.0737965	58.1541784
MASTER-256	SySa	0.00781242	0.57814242	0.22844267	21.4221742
MASTER-264	SySa	0	0	0.14832834	11.3422271
MASTER-266	SySa	0.05473924	1.37683884	0.96037615	106.297569
MASTER-276	SySa	0.05809144	17.4976406	0.39635129	69.3894632
MASTER-277	SySa	0.16048202	17.3157759	0.98146836	105.063062
MASTER-287	SySa	0	0.94320978	0.1040616	10.8649175
MASTER-295	SySa	0	0.63911524	0.01297294	6.34983232
MASTER-316	SySa	0.0420839	2.86938471	0	11.9797003
MASTER-326	SySa	0.07524678	63.8686216	0.31292966	68.3196688
MASTER-345	SySa	0.02447772	20.739779	0.28630064	30.4201774
MASTER-350	SySa	0.10830522	20.9351656	7.38540286	81.9475301
MASTER-352	SySa	0.0116062	0	0.37708461	41.9791914
MASTER-360	SySa	0.03340297	8.33230734	0.13891331	93.0757012
MASTER-376	SySa	0	0.13900132	0	4.02137814
MASTER-395	SySa	0.1602947	25.842295	0.25461161	65.5276062
MASTER-456	SySa	0.05612075	0.89828302	0.09116798	28.6943913
MASTER-468	SySa	0.21641754	0.56984113	0.07812658	14.8538725
MASTER-482	SySa	0.16645326	2.69059026	0.55378494	9.46201576
MASTER-486	SySa	1.42218675	25.3988894	0.71175626	90.4001085
MASTER-496	SySa	0	1.26027917	0.29845076	67.323425
MASTER-497	SySa	0.07455884	3.94702825	1.67953896	31.1912543
MASTER-522	SySa	0.03705253	17.2221992	1.97428809	125.711507
MASTER-539	SySa	0.00783752	0.35190963	0.7333643	55.3882783
MASTER-559	SySa	0	0.9625403	0.1865946	121.252672
MASTER-622	SySa	0.08897152	0.14795853	0.3276103	64.9633486
MASTER-633	SySa	0	2.23450501	0.1062922	63.0459399
MASTER-660	SySa	0	3.48838245	5.42686823	4.96927489
MASTER-661	SySa	0	56.5004697	0.08547548	10.2891185
MASTER-665	SySa	0.09547627	1.7898368	0.24816144	50.4531768
MASTER-714	SySa	0.39485523	7.84948137	0.31850867	34.5867301
MASTER-745	SySa	0.036327	2.44061823	0.07553676	18.8523073
MASTER-754	SySa	0.04110202	0	0.21366433	0.82801396

## Sheet: Figure 4d
Figure 4d	ERBB2 protein expression [log10 intensity]
Pan-sarcoma	DSRCT
8.33	8.24
8.24	2025-10-08
8.12	8.09
8.07	8.07
8.06	8.04
8.05	7.91
8.04	7.91
8.04	7.89
8.01	7.85
7.97
7.96
7.96
7.93
7.92
7.92
7.91
7.89
7.89
7.89
7.87
7.87
7.86
7.84
7.83
7.82
7.82
7.82
7.81
7.81
7.81
7.80
7.80
7.80
7.80
7.79
7.79
7.79
7.79
7.78
7.78
7.77
7.77
7.77
7.76
7.74
7.74
7.74
7.73
7.73
7.73
7.73
7.73
7.73
7.72
7.72
7.71
7.71
7.70
7.68
7.68
7.68
7.68
7.68
7.68
7.67
7.67
7.66
7.66
7.66
7.66
7.65
7.65
7.65
7.63
7.63
7.63
7.63
7.63
7.63
7.63
7.63
7.62
7.62
7.62
7.62
7.62
7.61
7.61
7.61
7.61
7.61
7.61
7.60
7.60
7.60
7.60
7.60
7.59
7.59
7.59
7.59
7.59
7.58
7.58
7.58
7.58
7.58
7.57
7.57
7.57
7.57
7.57
7.56
7.56
7.56
7.55
7.55
7.55
7.54
7.54
7.54
7.54
7.54
7.54
7.54
7.53
7.53
7.53
7.53
7.53
7.53
7.52
7.52
7.52
7.52
7.51
7.51
7.51
7.51
7.51
7.51
7.51
7.51
7.51
7.51
7.50
7.50
7.50
7.50
7.49
7.49
7.49
7.48
7.47
7.47
7.47
7.47
7.47
7.47
7.46
7.46
7.46
7.46
7.46
7.46
7.46
7.45
7.45
7.45
7.44
7.44
7.44
7.44
7.44
7.44
7.44
7.43
7.43
7.43
7.43
7.43
7.43
7.42
7.42
7.42
7.42
7.42
7.42
7.42
7.42
7.42
7.42
7.41
7.41
7.41
7.41
7.41
7.40
7.40
7.40
7.39
7.39
7.39
7.39
7.39
7.38
7.38
7.38
7.37
7.37
7.37
7.37
7.37
7.36
7.36
7.36
7.36
7.36
7.36
7.36
7.36
7.36
7.36
7.36
7.35
7.35
7.35
7.35
7.35
7.34
7.34
7.34
7.34
7.34
7.34
7.34
7.34
7.33
7.33
7.33
7.33
7.32
7.32
7.32
7.32
7.32
7.32
7.32
7.32
7.32
7.32
7.31
7.30
7.30
7.29
7.29
7.29
7.29
7.29
7.29
7.29
7.29
7.29
7.28
7.28
7.28
7.28
7.28
7.27
7.27
7.27
7.27
7.27
7.27
7.27
7.26
7.26
7.26
7.26
7.26
7.26
7.26
7.26
7.26
7.25
7.25
7.25
7.25
7.25
7.25
7.24
7.24
7.24
7.24
7.24
7.24
7.24
7.23
7.23
7.23
7.22
7.22
7.22
7.22
7.22
7.22
7.22
7.22
7.21
7.21
7.21
7.21
7.21
7.21
7.21
7.21
7.21
7.21
7.21
7.21
7.20
7.20
7.20
7.19
7.19
7.19
7.19
7.19
7.19
7.19
7.19
7.19
7.18
7.18
7.18
7.18
7.18
7.17
7.17
7.17
7.17
7.17
7.16
7.15
7.15
7.15
7.15
7.15
7.15
7.14
7.14
7.14
7.14
7.13
7.13
7.12
7.11
7.11
7.11
7.11
7.11
2025-10-07
2025-10-07
7.70
7.09
7.08
7.08
7.08
7.07
7.07
7.07
7.06
7.06
7.06
7.06
7.04
7.04
7.03
7.03
7.02
7.02
7.02
7.02
7.02
7.02
7.01
7.01
7.00
7.00
6.99
6.98
6.98
6.98
6.98
6.97
6.96
6.95
6.95
6.94
6.94
6.93
6.93
6.93
6.92
6.91
6.91
6.90
6.90
6.90
6.90
6.89
6.84
6.83
6.82
6.82
6.82
6.81
6.8
6.8
6.78
6.78
6.78
6.76
6.75
6.75
6.73
6.72
6.72
6.70
6.70
6.69
6.68
6.67
6.66
6.65
6.63
6.61
6.61
6.57
6.54
6.54
6.52
6.49
6.49
6.44
6.42
6.39
6.34
6.32
6.30
6.23
6.05

## Sheet: Figure 4e
Figure 4e	CLDN6 protein expression [log10 intensity]
Pan-sarcoma	DSRCT
8.47	8.15
7.72	7.85
7.58
7.21
7.21
7.17
7.07
7.07
7.04
6.99
6.97
6.95
6.95
6.94
6.92
6.88
6.85
6.83
6.81
6.80
6.80
6.75
6.74
6.71
6.65
6.63
6.54
6.52
6.52
6.52
6.48
6.43
6.36
6.36
6.36
6.33
6.26
6.24
6.21
5.88
5.73
5.38
5.33
5.32
4.36

## Sheet: Figure 4f
Figure 4f	z-scores for ERBB2 mRNA and protein expression in DSRCT
	z-score
Patient	ERBB2 mRNA	ERBB2 protein
DSRCT-18	2.08	2.16
DSRCT-12	1.07	1.82
DSRCT-29	1.04	1.78
DSRCT-10	1.64	1.74
DSRCT-19	1.61	1.67
DSRCT-25	1.62	1.36
DSRCT-04	0.71	1.34
DSRCT-17	1.23	1.30
DSRCT-11	1.26	1.21

## Sheet: Figure 5
Figure 5	Progression-free survival (PFS)
Patient	PFS1 [months]	PFS2 [months]	PFSr
DSRCT-30	9	24	2025-07-02
DSRCT-28	2	4	2
	2	18	9
DSRCT-18	12	17	2025-04-01
DSRCT-15	2	11	2025-05-05
DSRCT-19	1	6	6
DSRCT-03	2	5	2025-05-02
	2	2	1
DSRCT-13	2	5	2025-05-02
	2	NR	-
DSRCT-12	4	4	1
DSRCT-14	2	4	2
DSRCT-21	9	3	0.3
DSRCT-20	8	2	0.3
DSRCT-11	4	1	0.3
DSRCT-29	27	NR	–
NR: not reported
PFSr: PFS ratio [PFS2/PFS1]

## Sheet: Figure 6b, f
Figure 6b, f	ERBB2 expression in DSRCT
Patient	ERBB2 [TPM]
DSRCT-03	41.9477497
DSRCT-04	72.3480752
DSRCT-05	114.101422
DSRCT-06	57.4731061
DSRCT-07	191.226358
DSRCT-08	30.9619196
DSRCT-09	154.570013
DSRCT-10	198.476834
DSRCT-11	133.714877
DSRCT-12	88.4778704
DSRCT-14	47.1112655
DSRCT-15	61.2417127
DSRCT-16	40.694855
DSRCT-17	132.699588
DSRCT-18	311.865689
DSRCT-19	185.53478
DSRCT-20	79.8636933
DSRCT-21	40.2578925
DSRCT-22	128.118894
DSRCT-23	82.2069765
DSRCT-24	138.606457
DSRCT-25	193.345264
DSRCT-27	218.092078
DSRCT-28	149.359179
DSRCT-29	107.763845
DSRCT-30	218.261775

## Sheet: Figure 6c
Figure 6c
Pre-diluted PATHWAY anti-HER2/neu (4B5) rabbit monoclonal primary antibody (cat. no. 05278368001, Ventana/Roche), BenchMark ULTRA Autostainer VENTANA (Roche)

## Sheet: Figure 6g
Figure 6g
Pre-diluted PATHWAY anti-HER2/neu (4B5) rabbit monoclonal primary antibody (cat. no. 05278368001, Ventana/Roche), BenchMark ULTRA Autostainer VENTANA (Roche)

## Sheet: Supplementary Figure 2b
Supplementary Figure 2b		Somatic mutation rates in sequential tumor samples
Patient	Sample	Mutations/Mb
DSRCT-07	1st	0.4855211
DSRCT-07	2nd	0.5660171
DSRCT-10	1st	0.3560488
DSRCT-10	2nd	0.396212
DSRCT-10	3rd	1.4150429
DSRCT-13	1st	1.0471317
DSRCT-13	2nd	2.2357677
DSRCT-21	1st	1.8031211
DSRCT-21	2nd	2.1895042
DSRCT-24	1st	0.2253901
DSRCT-24	2nd	0.7727662

[truncated: 1 more sheets: Supplementary Figure 6]
